# Supplementary material for: NMDA Receptor Antagonists Degrade Lipofuscin via Autophagy in Human Retinal Pigment Epithelial Cells
Source: Medicina (Kaunas). 2022 Aug 20;58(8):1129. doi: 10.3390/medicina58081129 (PMC9415004; doi:10.3390/medicina58081129)
Supplement: Supplementary file 1 [file medicina-58-01129-s001.zip]

Archive with 1 entries (1 files):
- medicina-1813744-supplementary.pdf
